# Supplementary material for: Metal–Flavonoid Interactions—From Simple Complexes to Advanced Systems
Source: Molecules. 2024 May 30;29(11):2573. doi: 10.3390/molecules29112573 (PMC11173564; doi:10.3390/molecules29112573)
Supplement: Supplementary file 1 [file molecules-29-02573-s001.zip]

Archive with 1 entries (1 files):
- molecules-2973956-supplementary.pdf
